# Supplementary material for: The G Protein-Coupled Receptor RAI3 Is an Independent Prognostic Factor for Pancreatic Cancer Survival and Regulates Proliferation via STAT3 Phosphorylation
Source: PLoS One. 2017 Jan 23;12(1):e0170390. doi: 10.1371/journal.pone.0170390 (PMC5256936; doi:10.1371/journal.pone.0170390)
Supplement: S2 Fig — (ZIP) [file pone.0170390.s002.zip]

Archive with 19 entries (18 files):
- /
- Figure6_pERK_antibody_MIA PaCa-2.tif
- Figure6_STAT3_antibody_AsPc-1.tif
- Figure6_Tubulin_antibody_MIA_Panc1.tif
- Figure6_RAI3_antibody_AsPc-1.tif
- Figure6_pSTAT3_antibody_AsPc-1.tif
- Figure6_pERK_antibody_AsPc-1.tif
- Figure6_pSTAT3_antibody_Panc1.tif
- Figure6_pERK_antibody_Panc1.tif
- Figure6_ERK_antibody_MIA PaCa-2.tif
- Figure6_ERK_antibody_Panc1.tif
- Figure4B_RAI3_antibody.tif
- Figure4B_GAPDH_antibody.tif
- Figure6_STAT3_antibody_Panc1.tif
- Figure6_RAI3_antibody_MIA_Panc1.tif
- Figure6_pSTAT3_antibody_MIA PaCa-2.tif
- Figure6_STAT3_antibody_MIA PaCa-2.tif
- Figure6_ERK_antibody_AsPc-1.tif
- Figure6_GAPDH_antibody_AsPc-1.tif
